# Supplementary material for: Insular cortex corticotropin-releasing factor integrates stress signaling with social affective behavior
Source: Neuropsychopharmacology. 2022 Feb 26;47(6):1156–68. doi: 10.1038/s41386-022-01292-7 (PMC9018766; doi:10.1038/s41386-022-01292-7)
Supplement: Supplementary file 2 — Supplementary Table 1 [file 41386_2022_1292_MOESM2_ESM.xlsx]

## Sheet: Sheet1
Table 1. Effect of 50nM CRF on intrinsic properties of insular cortex pyramidal neurons.
Parameter	Sex	Means (SEM)		Results		Summary
		aCSF	CRF	Main effects	Interaction
Membrane potential (mV)	M	-66.65 (1.527)	-59.64 (2.007)	CRF, F1,24 = 72.93, p < 0.0001	F1,24 = 5.124,	⇧
					p = 0.033
	F	-68.41 (1.189)	-64.33 (1.268)	Sex, F1,24 =2.267,		⇧
				p = 0.145
Rheobase (pA)	M	1256.42(105.92)	1226.42 (129.94)	CRF, F1,24 = 0.282,	F1,24 = 0.924,	=
				p = 0.600	p = 0.346
	F	1515.00(132.76)	1619.17(157.49)	Sex, F1,24 = 3.573,		=
				P = 0.070
Spike Amplitude (mV)	M	73.35	70.99 (4.039)	CRF, F1,24 = 4.933, p = 0.036	F1,24 = 0.263,	⇩
		-3.852			p = 0.612
	F	80.58 (3.764)	76.80 (4.136)	Sex, F1,24 = 1.430,		⇩
				p = 0.243
AP Rise Rate (mV/ms)	M	181.1 (17.55)	157.6 (14.548)	CRF, F1,24= 18.93, p = 0.0002	F1,24 = 0.535,	⇩
					p =0 .472
	F	229.2 (25.536)	196.2 (26.136)	Sex, F1,24= 2.253,		⇩
				p = 0.146
AP Half-Width (ms)	M	1.248 (0.075)	1.357 (0.064)	CRF, F1,24 = 16.69, p = 0.0004	F1,24 = 0.134,	⇩
					p = 0.717
	F	1.125 (0.074)	1.256 (0.098)	Sex, F1,24 = 1.121,		⇩
				p = 0.300
Afterdepolarization (mV)	M	10.36 (1.365)	8.593 (1.312)	CRF, F1,24= 26.83, p < 0.0001	F1,24 = 2.142,	⇩
					p = 0.156
	F	12.98 (0.805)	9.808 (0.688)	Sex, F1,24 = 1.554, p= 0.225		⇩
Burst Ratio	M	0.2608 (0.052)	0.3889	CRF, F1,21 = 38.82, p < 0.0001	F1,21 = 3.769,	⇧
			-0.055		p = 0.066
	F	0.2153 (0.032)	0.2825	Sex, F1,21 = 1.600,		⇧
			-0.024	p = 0.220
Input Resistance (MΩ)	M	130.9 (15.318)	120.9 (14.663)	CRF, F1,24 = 5.985,	F1,24 = 2.497,	⇩
				p = 0.0221	p = 0.127
	F	104.9 (13.460(	102.8 (14.249)	Sex, F1,24 = 1.156,		=
				p = 0.293
Time Constant (ms)	M	21.71 (0.946)	20.07 (0.946)	CRF, F1,24 = 12.37, p = 0.0018	F1,24 = 0.173, p = 0.681	=
	F	24.25 (0.799)	22.17 (0.726)	Sex, F1,24 = 4.235,		⇩
				p = 0.051
Rectification Ratio (mV)	M	0.8343 (0.023)	0.9014 (0.023)	CRF, F1,24 = 35.28,	F1,24 = 0.611	⇧
				p < 0.0001	p = 0.442
	F	0.8158 (0.032)	0.9033 (0.025)	Sex, F1,24 = 0.058,		⇧
				p = 0.810
Sag Ratio	M	1.359 (0.175)	1.384 (0.181)	CRF, F1,24 = 1.339, p =0.259	F1,24 = 2.072,	=
					p = 0.163
	F	1.555 (0.244)	1.331 (0.231)	Sex, F1,24 = 0.065,		=
				p = 0.801
sAHP (mV)	M	-655.21	-765.43	CRF, F1,24 = 3.080, p = 0.092	F1,24 = 0.517, p = 0.479	=
		-85.958	-84.764
	F	-659.41	-705.58 (44.492)	Sex, F1,24 = 0.092,		=
		-49.605		p = 0.479
Firing rate	M	57.214 (17.354)	51.143 (19.000)	*CRF, F1,24 = 9.611,	*F1,24 = 0.440, p = 0.503"	⇩
(Spikes/s @250pA)				p = 0.005
	F	52.092 (16.433)	38.050 (14.649)	*Sex, F1,24 = 0.010,		=
				p = 0.921
Data were analyzed with 2-way analysis of variance.
Summary indicates effect of CRF and Sex on parameter measured.
(ps <0.05, Sidak corrected t-test).
*The distribution of firing rates were negatively skewed so the data
were converted with a Log transform prior to analysis with ANOVA.
